# Supplementary material for: Nestin downregulation in rat vascular smooth muscle cells represents an early marker of vascular disease in experimental type I diabetes
Source: Cardiovasc Diabetol. 2014 Aug 21;13:119. doi: 10.1186/s12933-014-0119-6 (PMC4143548; doi:10.1186/s12933-014-0119-6)
Supplement: Additional file 3: Figure S3. — Hyperglycaemia downregulated nestin protein expression in aortic VSMCs. The exposure of (Panels A & B) aortic VSMCs to 30 mM mannitol or 30 mM L-glucose for 24 hrs did not significantly influence nestin protein expression as compared to DMEM. A 48 hr exposure of aortic-derived VSMCs to 30 mM D-glucose significantly reduced nestin protein levels, as compared to 30 mM L-glucose treated cells, whereas smooth muscle α-actin (SMA), caldesmon and smooth muscle-22α protein expression was unchanged. (*) Denotes p< 0.05 versus L-glucose and data normalized to GAPDH. [file 12933_2014_119_MOESM3_ESM.zip]

Archive with 2 entries (2 files):
- 3500699291311649_add7.pdf
- 3500699291311649_add8.pdf
