# Supplementary material for: Nestin downregulation in rat vascular smooth muscle cells represents an early marker of vascular disease in experimental type I diabetes
Source: Cardiovasc Diabetol. 2014 Aug 21;13:119. doi: 10.1186/s12933-014-0119-6 (PMC4143548; doi:10.1186/s12933-014-0119-6)
Supplement: Additional file 4: Figure S4. — The impact of hyperglycaemia on vascular smooth muscle cells. A 24 and/or 48 hour exposure of (Panel A) carotid artery (n=4-6) and (Panel B) aortic derived (n=4-6) vascular smooth muscle cells to 30 mM D-glucose had no significant effect on smooth muscle α-actin, caldesmon and smooth muscle-22α protein expression as compared to 30 mM L-glucose. Proteins levels were normalized to GAPDH. [file 12933_2014_119_MOESM4_ESM.zip]

Archive with 2 entries (2 files):
- 3500699291311649_add10.pdf
- 3500699291311649_add9.pdf
